# Supplementary material for: Application of near-infrared hyperspectral imaging to identify a variety of silage maize seeds and common maize seeds
Source: RSC Adv. 2020 Mar 23;10(20):11707–15. doi: 10.1039/c9ra11047j (PMC9050551; doi:10.1039/c9ra11047j)
Supplement: RA-010-C9RA11047J-s001 [file RA-010-C9RA11047J-s001.xls]

## Sheet: Sheet1
0	0	0	0	0	0	0	0	0	0	0	0	0	0	0	0	0	0	0	0	0	2.0738e-05	1.43896e-05	2.28541e-05	1.81986e-05	4.86708e-05	0.000131199	0.000201455	0.000209919	0.000314455	0.000277212	0.000402063	0.000397831	0.000471472	0.000479936	0.000618753	0.000756725	0.000815976	0.000837137	0.000839253	0.000962411	0.000963258	0.00124089	0.00126586	0.00144616	0.00136786	0.00171194	0.00157355	0.00188589	0.00211019
[truncated: 206 more columns]
