# Supplementary material for: Application of near-infrared hyperspectral imaging to identify a variety of silage maize seeds and common maize seeds
Source: RSC Adv. 2020 Mar 23;10(20):11707–15. doi: 10.1039/c9ra11047j (PMC9050551; doi:10.1039/c9ra11047j)
Supplement: RA-010-C9RA11047J-s005 [file RA-010-C9RA11047J-s005.xls]

## Sheet: Sheet1
0	0	0	0	0	0	0	0	0	0	1.1563e-05	0	0	0	6.04306e-05	0.000574573	0.00489598	0.0196113	0.0343506	0.0479307	0.0583041	0.0663864	0.0725503	0.0762933	0.0784728	0.0805892	0.0814376	0.0824536	0.0825171	0.0825923	0.0833357	0.0819606	0.0822604	0.0822275	0.0818597	0.0823906	0.0819953	0.0825361	0.0845559	0.085083	0.084761	0.0870418	0.0856273	0.0856872	0.0864947	0.0878983	0.0883581	0.0886937	0.0898971	0.0905743
[truncated: 206 more columns]
